# Supplementary material for: dGAMLSS: an exact, distributed algorithm to fit Generalized Additive Models for Location, Scale, and Shape for privacy-preserving population reference charts
Source: Bioinformatics. 2026 Jan 9;42(1):btaf625. doi: 10.1093/bioinformatics/btaf625 (PMC12802883; doi:10.1093/bioinformatics/btaf625)
Supplement: btaf625_Supplementary_Data [file btaf625_supplementary_data.zip]

Archive with 1 entries (1 files):
- 5 Supplemental Materials.docx
